# Supplementary material for: Comparison of Different Aliphatic Polyester-Based Microparticles as Protein Delivery Systems
Source: Polymers (Basel). 2025 Oct 3;17(19):2676. doi: 10.3390/polym17192676 (PMC12526760; doi:10.3390/polym17192676)
Supplement: Supplementary file 1 [file polymers-17-02676-s001.zip]

Archive with 1 entries (1 files):
- polymers-3894407-supplementary.pdf
